# Supplementary material for: Advances in treatment and repair technologies for exercise-induced skeletal muscle injuries
Source: Front Sports Act Living. 2026 Jan 15;7:1742422. doi: 10.3389/fspor.2025.1742422 (PMC12852441; doi:10.3389/fspor.2025.1742422)
Supplement: Supplementary file 1 [file Table1.xlsx]

## Sheet: Sheet1
Table S1 Mechanism-informed treatment and repair technologies for exercise-induced skeletal muscle injury.
Modality & Technology	Primary clinical aim	Mechanism	Function	Advantage	Limitation
NSAIDs	Acute inflammatory pain control (early)	COX inhibition with reduced PGE2; may disrupt immune–myogenic coupling by altering macrophage recruitment and the M1-to-M2 transition program	Satellite cell dynamics and regeneration impairment reported after indomethacin post-eccentric injury	Rapid symptom relief; widely accessible	Potential interference with regeneration; dose/timing-sensitive; GI/renal risk with prolonged use
Opioids	Severe acute pain	μ-opioid receptor signaling; immunosuppressive effects may reduce macrophage phagocytosis and skew polarization, potentially delaying repair	Analgesia endpoints; functional recovery metrics	Strong analgesia when indicated	Dependence, respiratory depression, GI dysfunction, coagulopathy; does not address chronification mechanisms
Manual therapy (massage/stretching)	Acute pain modulation plus mitigation of central sensitization	Aβ mechanoreceptor input with spinal gating (lamina II); autonomic shift (increased vagal tone, reduced cortisol) and neuromodulation (serotonin/dopamine; affective circuit regulation)	Rapid analgesia reported with high-intensity stimulation; reduced NMDA receptor expression in sensitization models	Non-drug, low systemic risk; addresses affective–cognitive pain components	Operator-dependent; protocol heterogeneity; effect sizes vary with phenotype
Exercise therapy / rehabilitation (EIA)	Functional restoration and prevention of chronification	Peripheral components include myokines (IL-6/IL-15/CXCL-1) and BDNF with inflammation resolution and reduced nociceptor excitability; spinal components include reduced glutamatergic drive and strengthened GABA/glycine inhibition with lower hyperexcitability; supraspinal components include PAG–RVM engagement with enhanced opioidergic/serotonergic descending inhibition and CB1/opioid pathway involv…	Reduced hyperalgesia in models (swimming, wheel running); functional outcomes (strength, ROM), recurrence rates	Treats biomechanical drivers and central modulation simultaneously; scalable	Requires dosing precision (intensity/frequency); adherence issues; inappropriate loading may exacerbate injury
Acupuncture	Analgesia (acute and chronic) plus autonomic/anti-inflammatory modulation	Neuroimmune regulation and endogenous analgesic pathway engagement	Pain scores, function, reduced medication reliance	Favorable safety profile; integrative with rehab	Response heterogeneity; protocol standardization needed
Tissue engineering	Large-defect reconstruction and force restoration	Cell–scaffold constructs with preconditioning; aims to recreate vascularization and NMJ for durable contractility	Contractile force, NMJ maturation (AChR clustering), graft survival and integration	Higher architectural control; potential for functional tissue replacement	Vascular/innervation mismatch, ischemia/fibrosis; immune rejection concerns; cost, batch variability, scalability limits
Genetic engineering	Potentiate myogenesis/angiogenesis and anabolic signaling	Transcriptional and growth factor programming (MyoD/MyoG, VEGF/FGF2, IGF-1) to enhance myofiber formation and perfusion	Myogenic differentiation, vascular density, hypertrophy indices	Sustained local factor production; programmable	Vector safety, dosing control, off-target effects; regulatory complexity
3D bioprinting	Precision reconstruction of muscle architecture	Spatially organized bioinks (cells + ECM cues) to improve myotube maturation and host integration; potential to incorporate vascular/NMJ design	Myotube maturity, alignment, integration after transplantation	High structural fidelity; customizable; supports complex constructs	Bioink mechanical limits; vascular/NMJ complexity; manufacturing standardization challenges
Exosome-based therapy	Immunomodulation, angiogenesis, and myogenic support	Exosomal cargo (proteins/miRNAs) modulates inflammation/apoptosis, promotes angiogenesis and myogenic stem-cell activity	Repair quality, vascularization, inflammation indices; functional recovery	Cell-free, reduced rejection risk; scalable potential	Cargo heterogeneity (donor/processing); dosing metrics not standardized; biomaterial compatibility and QA/QC issues
